# Supplementary material for: The dynamic and structural properties of axonemal tubulins support the high length stability of cilia
Source: Nat Commun. 2019 Apr 23;10:1838. doi: 10.1038/s41467-019-09779-6 (PMC6479064; doi:10.1038/s41467-019-09779-6)
Supplement: Supplementary file 17 — Source Data [file 41467_2019_9779_MOESM17_ESM.xlsx]

## Sheet: Fig 2c
6	7.5	9	12	15	Bv- tubulin
0.140964	0.101309	0.221835	0.23088	0.193243	0.533448
0.0572477	0.169438	0.092976	0.0860386	0.609787	0.365342
0.0567537	0.0740653	0.15766	0.287368	0.401073	0.438043
0.152652	0.119426	0.108857	0.0646061	0.171126	0.468692
0.0899802	0.0728084	0.114465	0.232143	0.170171	0.46459
0.0449348	0.113592	0.194076	0.43288	0.188397	0.387899
0.0632432	0.06	0.0979535	0.0859978	0.496113	0.461776
0.087157	0.054978	0.0801667	0.279259	0.113455	0.535522
0.118808	0.126688	0.160179	0.170571	0.249903	0.4485
0.204059	0.0804894	0.190125	0.111818	0.183529	0.462342
0.0472105	0.124595	0.179469	0.237714	0.121401	0.407556
0.0651024	0.19791	0.0678889	0.219779	0.162	0.370326
0.093913	0.103748	0.14717	0.132955	0.305314	0.395693
0.0260724	0.124468	0.0965714	0.128748	0.174353	0.421073
0.0553952	0.0998947	0.205636	0.170512	0.265279	0.2184
0.0885777	0.0971761	0.17932	0.158414	0.151639	0.455
0.0464533	0.0807857	0.0827273	0.320094	0.372	0.32099
0.0522222	0.0677231	0.126867	0.269657	0.18973	0.489635
0.132737	0.110863	0.0948409	0.160771	0.305422	0.15331
0.106653	0.136364	0.164211	0.268595	0.275446	0.229157
0.0429661	0.0795294	0.113153	0.127732	0.6123	0.407062
0.109226	0.163256	0.182338	0.246252	0.192	0.16143
0.0877061	0.0823944	0.092839	0.0664622	0.178941	0.333784
0.0533	0.0936	0.133011	0.148844	0.186454	0.368818
0.0583045	0.12	0.195	0.16008	0.135887	0.515593
0.070393	0.114481	0.123689	0.0760581	0.168683	0.396039
0.0904012	0.13	0.192662	0.153141	0.191672	0.233333
0.0453049	0.0816979	0.24645	0.15453	0.270371	0.407613
0.133958	0.085291	0.096478	0.311013	0.164551	0.491563
0.0451376	0.0870698	0.171969	0.147016	0.275029	0.418567
0.0406196	0.0554098	0.141818	0.0902671	0.156438	0.412653
0.0467066	0.113204	0.105371	0.124357	0.258375	0.275041
0.0749667	0.117	0.157295	0.131397	0.174324	0.432626
0.0926733	0.141818	0.189429	0.174255	0.145326	0.317403
0.160164	0.101393	0.138433	0.187266	0.392216	0.312206
0.076	0.115709	0.109376	0.1222	0.193762	0.252901
0.0953712	0.136311	0.101333	0.166174	0.361208	0.281836
0.0463478	0.114214	0.0870698	0.112056	0.372414	0.247388
0.108333	0.0588321	0.131688	0.107057	0.183303	0.224355
0.09672	0.0617089	0.0990476	0.156	0.152024	0.269838
0.132203	0.135821	0.201573	0.201633	0.306634	0.235517
0.131182	0.104634	0.04875	0.107375	0.268056	0.116013
0.120474	0.0826855	0.13	0.143457	0.233637	0.1875
0.0647045	0.145816	0.0915851	0.117518	0.155611	0.302326
0.0599625	0.0911688	0.146566	0.258781	0.214024	0.288889
0.0377	0.174175	0.0662702	0.147643	0.3848	0.348682
0.11076	0.0572477	0.113964	0.191565	0.242069	0.332581
0.0872953	0.0758333	0.106866	0.171546	0.495677	0.245688
0.108814	0.108119	0.0986607	0.40013	0.190244	0.303388
0.0988732	0.106641	0.104122	0.0929882	0.228045	0.332222
0.0993631	0.132453	0.0863714	0.111714	0.179686	0.249844
0.0709091	0.0757895	0.113844	0.156	0.238304	0.346354
0.131625	0.107149	0.106957	0.151445	0.284016	0.3564
0.16125	0.124723	0.0863469	0.0794534	0.308372	0.189191
0.113544	0.0533	0.0926957	0.154201	0.212606	0.223709
0.101968	0.104897	0.0695422	0.164667	0.225245	0.275871
0.11365	0.0605172	0.161887	0.18	0.266282	0.274121
0.09319	0.0823333	0.105763	0.255309	0.153214	0.390338
0.0821053	0.126741	0.102732	0.109909	0.185212	0.367714
0.0860956	0.164	0.0729993	0.200455	0.219492	0.404749
0.148008	0.129691	0.081039	0.113625	0.187799	0.417771
0.111429	0.0933333	0.0988	0.2145	0.345643	0.4305
0.10823	0.100455	0.0903943	0.194604	0.18742	0.379737
0.0615627	0.0643893	0.0673096	0.115919	0.302449	0.478947
0.0793914	0.0947664	0.113487	0.240911	0.328421	0.4888
0.0837915	0.095122	0.0737753	0.132	0.166776	0.415198
0.0789873	0.117534	0.0798746	0.0545937	0.178404	0.338436
0.1144	0.0806897	0.104839	0.159836	0.117	0.524025
0.108608	0.0855799	0.0904639	0.23974	0.184167	0.414831
0.0869508	0.105355	0.142581	0.225136	0.164648	0.537126
0.0852101	0.0952434	0.0949206	0.201929	0.227737	0.456444
0.0888333	0.10354	0.225479	0.0926497	0.222119	0.510226
0.0873859	0.132876	0.140814	0.138061	0.101833	0.465672
0.0740339	0.12028	0.128649	0.152514	0.283882	0.327097
0.0693333	0.132131	0.0604193	0.179016	0.300857	0.470294
0.078	0.168409	0.20129	0.244035	0.309863	0.47236
0.055106	0.0773276	0.157225	0.186207	0.144331	0.520732
0.0908434	0.114863	0.133714	0.121847	0.271304	0.434187
0.0857143	0.0730213	0.121485	0.314286	0.1261	0.514606
0.0643689	0.12339	0.0987342	0.139611	0.145	0.475127
0.0721466	0.0757282	0.111051	0.129401	0.1755	0.416
0.0500074	0.135633	0.13	0.201604	0.16153	0.325
0.174497	0.138387	0.14625	0.178148	0.210811	0.408251
0.156	0.131696	0.0715	0.127708	0.112985	0.237391
0.0753409	0.148945	0.113973	0.141022	0.212967	0.304768
0.0552715	0.13901	0.0859843	0.164749	0.142586	0.455607
0.0919811	0.0791304	0.115974	0.386286	0.208	0.375556
0.0888889	0.089375	0.1669	0.106167	0.160709	0.41616
0.0930729	0.227059	0.141375	0.220574	0.109633	0.24679
0.101336	0.172824	0.132273	0.239032	0.187952	0.406515
0.10823	0.0946324	0.129589	0.17746	0.1148	0.497872
0.11	0.123198	0.167812	0.196822	0.282551	0.426792
0.133421	0.102857	0.102791	0.242951	0.221	0.382909
0.113161	0.182884	0.138971	0.176129	0.257045	0.541224
0.127426	0.159628	0.118808	0.170625	0.322714	0.465974
0.0821053	0.240079	0.147034	0.244541	0.224192	0.410825
0.0957895	0.184241	0.102514	0.157463	0.26	0.444261
0.113869	0.119349	0.0816393	0.291325	0.414798	0.264081
0.152941	0.148156	0.188688	0.190051	0.284831	0.38318
0.104	0.0689796	0.0646317	0.228485	0.290984	0.514538
0.0734047	0.108309	0.118696	0.181316	0.19245	0.314974
0.167203	0.123011	0.100386	0.185085	0.328421	0.291045
0.169169	0.104945	0.216145	0.247	0.178043	0.30975
0.138134	0.065272	0.101435	0.158167	0.225789	0.295193
0.186245	0.169013	0.13	0.202597	0.254758	0.331594
0.0881739	0.0593058	0.105405	0.192741	0.1768	0.25428
0.140484	0.114833	0.157576	0.231356	0.2197	0.359937
0.0954353	0.170625	0.195785	0.215856	0.22	0.3575
0.0746809	0.0975	0.134333	0.194163	0.249167	0.368333
0.1092	0.0850112	0.078	0.169	0.218253	0.311253
0.115959	0.13	0.204455	0.140878	0.30998	0.296766
0.0813497	0.143408	0.200652	0.178554	0.208	0.384222
0.147345	0.164667	0.2496	0.281295	0.364	0.273555
0.121244	0.239032	0.189429	0.273	0.3475	0.269478
0.106584	0.258207	0.091	0.137027	0.24427	0.272173
0.0706949	0.0884302	0.0758333	0.138667	0.262084	0.36075
0.158346	0.231239	0.1275	0.145103	0.306583	0.354098
0.0923077	0.178286	0.0768516	0.205672	0.244966	0.270833
0.0997674	0.17073	0.160549	0.165298	0.360841	0.250213
0.195918	0.190149	0.188764	0.167495	0.11416	0.241834
0.142122	0.173684	0.1326	0.166036	0.125919	0.3068
0.118696	0.174323	0.111728	0.1183	0.383175	0.305541
0.182693	0.224978	0.150776	0.276456	0.181395	0.269286
0.169839	0.163091	0.195918	0.1764	0.397222	0.275167
0.104148	0.239528	0.107406	0.167143	0.268667	0.258312
0.1455	0.193043	0.158108	0.241326	0.457116	0.263377
0.123778	0.190036	0.172376	0.199333	0.201056	0.416
0.154505	0.168732	0.140184	0.162816	0.356863	0.317778
0.133043	0.151667	0.160825	0.157934	0.212727	0.34528
0.169457	0.263023	0.146644	0.133792	0.442388	0.260571
0.122712	0.205263	0.0585	0.242406	0.351	0.267811
0.108	0.246096	0.0975	0.201379	0.3315	0.249673
0.0756716	0.175873	0.125963	0.164557	0.310963	0.235841
0.158438	0.146113	0.161324	0.237616	0.279259	0.238235
0.123659	0.162058	0.122977	0.188401	0.316333	0.395493
0.13934	0.145845	0.208	0.204533	0.319908	0.370017
0.12675	0.213	0.0994422	0.149425	0.269967	0.215981
0.120264	0.260901	0.139108	0.155378	0.258802	0.360841
0.0953957	0.201992	0.148786	0.147296	0.435294	0.470898
0.130935	0.144277	0.124905	0.349818	0.460057	0.442065
0.1412	0.208773	0.1716	0.247491	0.254694	0.297143
0.154455	0.203478	0.140964	0.12721	0.153356	0.421967
0.203077	0.129614	0.176429	0.315261	0.317629	0.460328
0.129366	0.193143	0.216145	0.339773	0.306029	0.279197
0.141941	0.0825256	0.184516	0.182609	0.392746	0.2496
0.127292	0.157431	0.196918	0.243938	0.258295	0.464951
0.0645324	0.112862	0.121369	0.232707	0.193725	0.352749
0.095288	0.122081	0.0637	0.340653	0.282648	0.416441
0.173931	0.0762215	0.0941887	0.308226	0.353564	0.424027
0.129355	0.132044	0.145051	0.185576	0.270916	0.352336
0.14	0.180107	0.176685	0.257833	0.182	0.392179
0.112451	0.136842	0.156391	0.280493	0.363708	0.302668
0.100062	0.150152	0.164667	0.349794	0.265652	0.495677
0.0582918	0.179099	0.105	0.238727	0.273	0.401143
0.144956	0.144846	0.138086	0.327273	0.212333	0.506361
0.14078	0.14625	0.1105	0.388994	0.270898	0.437844
0.137034	0.146844	0.208397	0.361415	0.2808	0.396686
0.0953333	0.138667	0.148989	0.232186	0.369474	0.378358
0.190125	0.0714842	0.145492	0.298412	0.382427	0.27612
0.195	0.115426	0.104	0.235592	0.208356	0.359019
0.1248	0.119167	0.176471	0.221856	0.362578	0.351
0.110283	0.0693333	0.172421	0.299265	0.27886	0.371068
0.15443	0.189429	0.0911051	0.277627	0.368651	0.436025
0.150392	0.171525	0.16597	0.362143	0.244122	0.463566
0.144444	0.174213	0.0953333	0.177401	0.322759	0.279217
0.0866667	0.0806897	0.11466	0.271304	0.247	0.3601
0.133171	0.150312	0.139043	0.311316	0.396842	0.371554
0.105529	0.209912	0.110551	0.44356	0.343538	0.352258
0.160909	0.0828062	0.122327	0.274746	0.231892	0.270111
0.0941379	0.0937531	0.114988	0.256389	0.302763	0.379366
0.136701	0.124972	0.1521	0.283318	0.39	0.343396
0.137917	0.0852174	0.182658	0.281323	0.248834	0.222638
0.1144	0.119241	0.154199	0.267123	0.3	0.420426
0.125301	0.104	0.244833	0.20988	0.289311	0.228
0.1	0.124106	0.233604	0.318118	0.33	0.361739
0.156	0.100236	0.232987	0.307361	0.39	0.291973
0.146027	0.138684	0.284864	0.368982	0.385667	0.309443
0.161379	0.0988732	0.191579	0.26208	0.29285	0.222696
0.1495	0.113074	0.221	0.288284	0.351	0.244199
0.174077	0.171786	0.152661	0.270505	0.403	0.207717
0.13	0.164733	0.187878	0.262626	0.394333	0.208292
0.135266	0.121333	0.172142	0.357617	0.329333	0.231111
0.147598	0.137901	0.121382	0.444726	0.351	0.269585
0.0980328	0.106167	0.135915	0.369244	0.289434	0.375602
0.148284	0.152455	0.245714	0.294716	0.420333	0.239959
0.114706	0.0969231	0.234586	0.387692	0.387833	0.21
0.105247	0.134676	0.195	0.16318	0.336471	0.248276
0.0761754	0.153841	0.201592	0.424117	0.468	0.365625
0.0954858	0.148766	0.206038	0.302085	0.500597	0.209529
0.12	0.0947752	0.223807	0.2145	0.342302	0.227184
0.0844552	0.124122	0.148744	0.217248	0.281667	0.277875
0.152024	0.110118	0.182	0.36	0.345344	0.298879
0.0698844	0.141532	0.24	0.199789	0.433857	0.183021
0.183158	0.18541	0.193558	0.206281	0.237391	0.279485
0.126977	0.147	0.208	0.234095	0.338	0.325371
0.138387	0.121285	0.176429	0.189429	0.425	0.311078
0.143338	0.117255	0.205513	0.163333	0.329333	0.382041
0.0673998	0.138069	0.2418	0.239687	0.37811	0.273
0.0787358	0.0912	0.197276	0.12381	0.468	0.327097
0.0793028	0.118099	0.105723	0.121847	0.38093	0.0942153
0.0738676	0.209072	0.171167	0.210872	0.524055	0.0821935
0.0795918	0.118147	0.251811	0.252911	0.347803	0.106178
0.0823052	0.138387	0.2275	0.191695	0.294029	0.0828808
0.123915	0.135723	0.130453	0.179833	0.3497	0.117736
0.0939579	0.139286	0.217143	0.187526	0.39	0.0979592
0.0890118	0.146437	0.217862	0.14413	0.459333	0.10201
0.138145	0.115556	0.130435	0.169634	0.396842	0.102509
0.107699	0.0907465	0.268125	0.164078	0.459535	0.0896497
0.119426	0.145167	0.113329	0.276596	0.502771	0.130522
0.112027	0.132167	0.228791	0.118088	0.425455	0.0656842
0.119459	0.098913	0.224545	0.230657	0.465833	0.0650875
0.145006	0.183529	0.162298	0.28125	0.365554	0.107096
0.145424	0.247977	0.245143	0.212727	0.483167	0.0668571
0.052	0.169	0.165313	0.216034	0.468696	0.0746173
0.0986607	0.219497	0.195	0.169565	0.398667	0.070076
0.13936	0.250575	0.106364	0.241306	0.468	0.0715942
0.167471	0.220435	0.231563	0.227301	0.431194	0.0930968
0.1275	0.173865	0.2223	0.147943	0.394588	0.171806
0.10277	0.120413	0.184198	0.119167	0.503226	0.0948649
0.0815686	0.162985	0.186761	0.180496	0.3055	0.140788
0.0921818	0.184167	0.151667	0.281412	0.468	0.103902
0.103748	0.218599	0.195	0.289509	0.51675	0.075906
0.0895082	0.234	0.153784	0.193143	0.35	0.0767812
0.0712329	0.108496	0.177794	0.284046	0.470167	0.13
0.0886364	0.172752	0.108333	0.304068	0.304599	0.355609
0.1	0.134186	0.254102	0.339755	0.424667	0.279882
0.0787622	0.140469	0.122149	0.355333	0.394333	0.374082
0.0550274	0.140833	0.133824	0.285802	0.385667	0.356571
0.106213	0.258462	0.132697	0.216667	0.494161	0.364179
0.198152	0.2015	0.125667	0.340116	0.286765	0.229412
0.142235	0.21635	0.1495	0.288081	0.398667	0.312
0.125517	0.153295	0.186105	0.233451	0.4225	0.318158
0.130778	0.11082	0.0838017	0.179284	0.433333	0.264483
0.0953333	0.0854015	0.237319	0.256967	0.3536	0.276545
0.0996476	0.154416	0.0766741	0.347551	0.5135	0.337757
0.127869	0.126977	0.176749	0.250091	0.374368	0.348149
0.15457	0.206	0.102285	0.143165	0.290952	0.511579
0.146913	0.192174	0.17012	0.302824	0.437197	0.424557
0.118429	0.113592	0.178554	0.288	0.423333	0.381914
0.134694	0.140581	0.12	0.223261	0.380127	0.325
0.126319	0.146185	0.205018	0.287731	0.256967	0.439146
0.122353	0.171167	0.186492	0.187718	0.329333	0.30439
0.0926071	0.148571	0.183032	0.251333	0.39	0.33072
0.117972	0.177325	0.134262	0.308787	0.476667	0.347961
0.103235	0.101111	0.0928571	0.365217	0.268667	0.3215
0.119446	0.151429	0.168144	0.304502	0.385125	0.397647
0.100728	0.166016	0.247836	0.312	0.385412	0.339529
0.104409	0.142215	0.106167	0.210657	0.303333	0.203014
0.12099	0.158981	0.105304	0.236716	0.368333	0.41703
0.104419	0.114833	0.146071	0.308986	0.33815	0.334913
0.0610676	0.141818	0.161379	0.243938	0.2457	0.270833
0.105276	0.114524	0.0434909	0.171304	0.362143	0.318933
0.121333	0.127584	0.101284		0.416	0.333034
0.0933014	0.110262	0.139425		0.384367	0.334286
0.0741445	0.0572	0.126237		0.379167	0.353407
0.0836141	0.128774	0.12		0.332367	0.253132
0.0827273	0.207071	0.11617		0.277333	0.367383
0.112966	0.133446	0.174627		0.327365	0.396
0.12855	0.0789286	0.124943		0.244833	0.358621
0.092625	0.135652	0.11785		0.514091	0.317107
0.117608	0.164667	0.111235		0.307273	0.243492
0.119854	0.132203	0.175		0.38025	0.472727
0.102072	0.0993258	0.117944		0.422118	0.235345
0.137222	0.167848	0.0917647		0.329333	0.277333
0.14215	0.168345	0.120033		0.268667	0.218824
0.108608	0.142683	0.146855			0.281311
0.132047	0.112851	0.171117			0.231429
0.083268	0.200735	0.0711628			0.297978
0.078	0.204486				0.300492
0.0921304	0.132889				0.253076
0.0695911	0.202597				0.273
0.150222	0.144857				0.249076
0.0995062	0.132167				0.26
0.103469	0.2119				0.226452
0.110671	0.124689				0.217113
	0.134834				0.254267
	0.208642				0.26364
	0.155623				0.263768
	0.170182				0.224545
	0.0823333				0.236229
					0.258045
					0.226909
					0.263171
					0.253953
					0.226744
					0.290938
					0.216667
					0.255738
					0.234
					0.276774
					0.229667
					0.179016
					0.225789
					0.275639
					0.179111
					0.204112
					0.206642
					0.218991
					0.208286
					0.204435
					0.186615
					0.327731
					0.246195
					0.20463
					0.176685
					0.279847
					0.274648
					0.262016
					0.258231
					0.287368
					0.237355
					0.24375
					0.209508
					0.2106
					0.225333
					0.230888
					0.251377
					0.226174
					0.314245
					0.22068
					0.295
					0.222857
					0.22425
					0.256486
					0.268966
					0.245556
					0.320483
					0.296866
					0.331915
					0.276774
					0.324624
					0.29118
					0.32073
					0.374605
					0.349491
					0.364
					0.361856
					0.335244
					0.374016
					0.310619
					0.235472
					0.274819
					0.341987
					0.339085
					0.28275
					0.325801
					0.248802
					0.290832
					0.273198
					0.337037
					0.303333
					0.364
					0.290333
					0.343245
					0.304409
					0.320748
					0.411429
					0.326182
					0.326879
					0.2886
					0.244884
					0.217786
					0.24765
					0.206062
					0.179878
					0.209803
					0.234
					0.1989
					0.229645
					0.245026
					0.278315
					0.206038
					0.26
					0.167143
					0.223412
					0.195
					0.247081
					0.182194
					0.225935
					0.181972
					0.202443
					0.204878
					0.200177
					0.178404
					0.256119
					0.261471
					0.254426
					0.234
					0.293746
					0.354873
					0.280698
					0.273629
					0.249573
					0.383607
					0.287106
					0.299762
					0.276774
					0.231928
					0.251003
					0.298825
					0.230164
					0.305217
					0.225588
					0.256162
					0.244331
					0.301476
					0.277727
					0.266842
					0.265078
					0.262999
					0.278571
					0.231524
					0.278847
					0.306429
					0.307571
					0.295909
					0.245143
					0.222
					0.305882
					0.255398
					0.217877
					0.242069
					0.309892
					0.26052
					0.261804
					0.233469
					0.199398
					0.29952
					0.264271
					0.192214
					0.24
					0.3
					0.251713
					0.299407
					0.318367
					0.283969
					0.357728
					0.276774
					0.250804
					0.250631
					0.288661
					0.204414
					0.205636
					0.25545
					0.237545
					0.287368
					0.281385
					0.251063
					0.320748
					0.250714
					0.255273
					0.235345
					0.227901
					0.269546
					0.311754
					0.359658
					0.247262
					0.310345
					0.288889
					0.26
					0.266415
					0.29908
					0.346286
					0.307692
					0.351473
					0.304918
					0.292761
					0.391246
					0.320548
					0.3276
					0.356642
					0.285126
					0.313305
					0.346667
					0.32597
					0.277084
					0.289865
					0.304828
					0.313139
					0.278788
					0.405172
					0.362069
					0.319845
					0.291902
					0.284787
					0.308571
					0.32131
					0.314539
					0.335818
					0.282685
					0.359392
					0.288261
					0.285
					0.404342
					0.333333
					0.263969
					0.364
					0.470859
					0.442824
					0.366202
					0.393277
					0.381802
					0.426602
					0.353134
					0.42884
					0.39
					0.267059
					0.439029
					0.462021
					0.387863
					0.387356
					0.411879
					0.455
					0.337395
					0.367421
					0.492997
					0.391902
					0.515357
					0.39
					0.434065
					0.441974
					0.349227
					0.344399
					0.489273
					0.416471
					0.356057
					0.312341
					0.393983
					0.461408
					0.442902
					0.463366
					0.393939
					0.471628
					0.371893
					0.415058
					0.394333
					0.533
					0.410188
					0.4043
					0.416627
					0.450309
					0.335762

## Sheet: Fig 2e
6	7.5	9	12	15
0.0636735	0.0956604	0.0736667	0.178967	0.156
0.0724662	0.0714316	0.161124	0.174981	0.13
0.0394937	0.0562887	0.12675	0.1392	0.167848
0.0476667	0.0800316	0.196089	0.195592	0.201056
0.0866667	0.0637	0.176367	0.20865	0.212333
0.0680333	0.0956062	0.069	0.195874	0.230241
0.0866667	0.105429	0.0927273	0.150756	0.146855
0.00815331	0.138505	0.102	0.104	0.147333
0.116649	0.0736667	0.0826271	0.1157	0.244818
0.0801667	0.0628333	0.112326	0.0953333	0.196893
0.108333	0.0498333	0.118902	0.218136	0.156
0.0785235	0.0727331	0.0606667	0.179189	0.143
0.0804375	0.0836333	0.0980792	0.287757	0.151667
0.0933591	0.0698055	0.133333	0.112667	0.177667
0.0898182	0.0702703	0.19403	0.145167	0.18
0.0550333	0.060069	0.0949	0.121333	0.252973
0.0860165	0.0628333	0.147281	0.170306	0.23234
0.0647923	0.0421622	0.114545	0.0758333	0.345133
0.0767	0.0585	0.0777643	0.184364	0.234
0.065	0.0576333	0.0912766	0.106002	0.240805
0.0706333	0.0346667	0.0909023	0.104	0.265
0.0919966	0.0462038	0.0740506	0.132766	0.297143
0.0659155	0.054729	0.0795918	0.0975	0.316333
0.164966	0.0476667	0.113342	0.121333	0.330417
0.0821849	0.065	0.0510221	0.078	0.200417
0.0489667	0.078	0.0999015	0.104	0.355333
0.0776	0.14767	0.123576	0.135	0.268442
0.0673998	0.108744	0.0727218	0.151858	0.299
0.0433333	0.101538	0.0841494	0.103373	0.202712
0.0751032	0.0804124	0.0661484		0.306076
0.0998947	0.120319	0.204885	0.0845	0.430345
0.0795294	0.137647	0.0816279	0.149732	0.264333
0.0562841	0.0811837	0.102207	0.23088	0.445059
0.0430675	0.0854015	0.103288	0.181509	0.279024
0.0325	0.0628333	0.0697674	0.237391	0.299
0.065	0.0953333	0.110741	0.316751	0.276774
0.0724286	0.0709091	0.065	0.253659	0.235
0.048069	0.0996667	0.106167	0.175676	0.28275
0.0637	0.0768182	0.08503	0.1976	0.329333
0.0264158	0.0608689	0.108608	0.243439	0.396842
0.066625	0.0823219	0.0581695	0.183822	0.258375
0.065171	0.0801667	0.0921818	0.177667	0.351
0.0493671	0.0755082	0.0721233	0.245143	0.353814
0.0548108	0.0823762	0.133144	0.189191	0.426667
0.0693333	0.0541249	0.0568099	0.378416	0.291266
0.0542609	0.0955784	0.174302	0.208819	0.297375
0.103693	0.0996169	0.0864048	0.177055	0.399213
0.0786389	0.0592405	0.0857143	0.107586	0.307667
	0.105763	0.0577778	0.0996641	0.234545
	0.101866	0.0570054	0.161739	0.325
	0.0523032	0.0671062	0.1775	0.335207
	0.0837363	0.0556463	0.132648	0.333517
	0.0897125	0.0801667	0.185872	0.552212
	0.122612	0.071414	0.148452	0.411667
	0.166718	0.0930526	0.155114	0.435
	0.0899784	0.0709091	0.147706	0.307667
	0.0595111	0.0663992	0.112667	0.281667
	0.0888333	0.0679201	0.173672	0.316333
	0.0632432	0.101271	0.194241	0.444793
	0.0503786	0.0837709	0.123863	0.373
		0.0947917	0.0793	0.199149
		0.081039	0.134063	0.17441
		0.1109	0.143032	0.216153
		0.102295	0.0632432	0.133792
		0.0434909	0.166154	0.102375
		0.0851724	0.112132	0.306742
		0.0836593	0.0449819	0.195
		0.0736667	0.111429	0.186333
		0.0735849	0.0987573	0.143
		0.0888333	0.111266	0.212333
		0.0585	0.169399	0.208
		0.0757994	0.179952	0.240882
		0.051404	0.119426	0.164092
			0.140884	0.181469
			0.0886364	0.173333
			0.159033	0.214422
			0.0953333	0.133171
			0.0923	0.13991
			0.1183	0.126486
			0.0836333	0.200735
			0.108643	0.208
			0.140833	0.151667
			0.114833	0.152967
			0.102705	0.125667
			0.115265	0.187921
			0.0627586	0.13526
			0.0952229	0.18525
			0.121734	0.271853
			0.148006	0.137647
			0.140573	0.103699
			0.103019	0.199772
			0.108477	0.123925
			0.129348	0.136842
			0.216171	0.0749824
			0.0955102	0.241156
			0.0619144	0.160105
				0.082467
				0.118429
				0.158682
				0.16802
				0.140742
				0.157705
				0.141878
				0.130765
				0.0656132
				0.10354
				0.174255
				0.184364
				0.148156
				0.131778
				0.181509
				0.12806
				0.139614
				0.117
				0.0914643
				0.120806
				0.0787411
				0.181111
				0.194133
				0.110795
				0.159545
				0.125864
				0.202959
				0.164756
				0.188958

## Sheet: Fig 2g
6	7.5	9	12	15	Bv- tubulin
0.102708	0.0965018	0.0750426	0.102987	0.0836016	0.127253
0.105919	0.0898492	0.110633	0.047616	0.0786491	0.120339
0.137969	0.063519	0.0940774	0.110273	0.026933	0.118512
0.0436417	0.0761168	0.0812979	0.00426864	0.0155788	0.107926
0.103184	0.0377023	0.0626268	0.0385008	0.00654272	0.104987
0.119045	0.0836266	0.0259918	0.0167434	0.0120385	0.0758983
0.0746269	0.0620369	0.0187331	0.00397812	0.0105725	0.0601738
0.0954596	0.0428686	0.0527318	0.0157936	0	0.119147
0.0804633	0.0698405	0.0322607	0.0164711	0.00261512	0.10638
0.10202					0.0892442
					0.159143
					0.0846024
					0.148614
					0.184255
					0.116401

## Sheet: Fig 2h
Ax-tubulin	Bv-tubulin
5.655	3.28013
7.91642	4.80366
5.23171	6.98507
10.6889	2.64194
14.1732	6.55909
5.3625	5.27879
3.62917	7.25833
8.97	3.44118
4.96364	4.73832
4.91111	4.8229
4.60112	4.66471
8.02414	3.10157
7.8	5.3664
4.94634	3.61636
5.1	4.60909
5.08983	1.43382
12.7833	5.67273
5.54412	4.34571
12.6977	4.914
6.20164	7.8
5.43562	5.29286
6.48539	3.29174
5.48889	7.22628
4.56226	6.86827
12.3094	4.39595
3.09524	5.02688
6.29032	4.76691
16.35	9.00178
9.95647	5.3607
7.43438	4.51038
2.21591	7.47263
8.80645	7.11679
6.87143	8.03778
3.98041	6.57908
10.3235	6.91345
5.66129	7.7268
7.42857	4.06076
4.73115	6.61861
5.39439	5.87459
6.6	3.87153
2.8275	10.9987
10.7714	11.5007
2.46618	6.65764
10.5	5.93066
3.27955	4.53936
6.46286	4.35108
6.162	5.94097
2.8252	6.72414
3.19841	6.61071
3.68532	6.09055
7.45568	8.71462
14.1417	3.87281
13.6343	8.65426
7.9363	5.03421
11.0504	7.76966
18.0438	7.40298
13.0419	6.55118
12.008	8.04939
17.9176	5.57041
3.33126	8.95125
13.7428	4.87726
8.20524	4.932
14.0661	5.64375
9.56496	5.25591
12.5855	11.8647
14.1556	9.77094
3.51653	8.00525
0.820524	5.35835
5.01794	10.748
20.2117	8.84409
20.2828	8.08661
18.9307	8.367
10.7441	10.4624
5.49327	7.60405
5.7655	4.63422
6.49635	3.71063
6.84423	5.50197
16.4333	5.37891
21.8978	5.10578
16.273	9.57388
14.4172	3.74025
9.92701	5.33998
14.4277	5.20951
21.0657	5.74895
1.78677	7.67717
4.82704	4.7769
5.57956	6.4342
14.4369	4.9413
22.4388	3.84964
23.0109	5.71522
16.7493	6
8.54015	6.21315
14.4568	4.72913
14.446	4.10988
20.3736	6.22703
5.62565	5.53653
21.221	7.24892
10.3263	6.19445
22.1411	8.12073
17.3111	6.23922
10.9987	5.20341
14.9114	5.41918
11.8892	3.45865
11.3869	4.87795
9.70471	8.04009
10.3329	3.70079
6.32016	5.20843
13.4845	4.51715
5.30813	3.97406
20.8696	8.78268
18.0505	8.06855
	6.2377
	6.50026
	9.2126
	4.82565
	6.77908
	3.97581
	4.90541
	3.82677
	7.37008
	8.70079
	4.75832
	5.24606
	5.22586
	4.88658
	9.2126
	6.93592
	7.84252
	4.67379
	6.69854
	7.16535
	5.45202
	4.91684
	6.67735
	11.3386
	7.04327
	10.1442
	10.5373
	4.96187
	5.377
	8.00155
	6.72977
	9.09217
	9.72441
	11.0851
	11.7717
	5.28871
	9.20757
	3.14869
	8.10753
	9.76021
	3.10714
	9.3606
	4.65284
	9.12713
	6.79954
	9.41219
	7.90213
	5.21864
	6.98925
	6.91802
	6.35907
	6.66034
	6.06364
	8.01434
	5.34677
	6.17384
	4.26119
	8.98618
	4.08871
	6.68477
	8.98618
	7.25053
	4.8407
	5.40468
	6.70466
	8.57771
	7.43402
	5.89094
	6.99399
	5.19201
	3.63441
	6.1106
	6.39785
	4.16463
	9.70507
	8.07646
	6.84661
	12.1715
	5.21637
	12.2738
	6.09635
	7.31433
	11.1578
	10.1931
	7.56406
	10.8276
	7.4086
	7.57342
	6.79489
	6.37202
	10.4639
	9.7087
	5.73201
	7.45086
	11.023
	8.33118
	7.82216
	7.99395
	7.36201
	11.272

## Sheet: Fig 2i
Ax-tubulin	Bv-tubulin
0.0910949	0.277203
0.0823333	0.231111
0.086135	0.283833
0.117	0.348833
0.203667	0.2145
0.110933	0.364
0.159033	0.361833
0.218257	0.210167
0.199333	0.314889
0.190667	0.327181
0.148633	0.225333
0.135804	0.20657
0.186333	0.20129
0.250575	0.372667
0.22568	0.307667
0.117736	0.221
0.190972	0.360837
0.178286	0.48828
0.1209	0.229667
0.155567	0.225333
0.200417	0.483167
0.0603699	0.213633
0.157083	0.158167
0.06	0.394333
0.110081	0.425455
0.1365	0.2675
0.168806	0.208481
0.202184	0.407594
0.106167	0.392167
0.190757	0.288167
0.0703759	0.316333
0.0982367	0.463276
0.123911	0.333667
0.1625	0.264333
0.13	0.388427
0.200367	0.312
0.209552	0.320465
0.156	0.361833
0.078	0.306237
0.139173	0.425837
0.282736	0.4095
0.194913	0.232025
0.140833	0.26
0.254614	0.281667
0.114332	0.333517
0.316795	0.174255
0.204977	0.329333
0.140833	0.377
0.0866667	0.312
0.212727	0.238333
0.3523	0.218833
0.145167	0.593204
0.221	0.278978
0.218636	0.324588
0.1105	0.388451
0.222336	0.223167
0.268667	0.394449
0.182	0.398667
0.164667	0.312
0.229412	0.303307
0.135633	0.423495
0.210167	0.382529
0.221	0.476667
0.156	0.3365
0.184903	0.414419
0.255667	0.46023
0.20822	0.312
0.171167	0.226452
0.241656	0.263033
0.225333	0.0306129
0.171489	0.384367
0.151667	0.23234
0.229667	0.216667
0.195	0.310267
0.268667	0.456585

## Sheet: Fig 3e
CP	B-tubule
0.242914	0.26
0.221	0.403265
0.250714	0.283947
0.202222	0.349361
0.121975	0.18518
0.160505	0.24186
0.106167	0.242069
0.290333	0.24816
0.148958	0.181115
0.190084	0.22528
0.13834	0.244174
0.232836	0.212851
0.28099	0.368297
0.168629	0.237966
0.221419	0.171167
0.171848	0.243883
0.195	0.172734
0.0835714	0.262038
0.333864	0.228
0.309146	0.347213
0.243439	0.190667
0.158167	0.174255
0.213778	0.284813
0.329851	0.234054
0.160333	0.226984
0.210657	0.277009
0.264262	0.281224
0.240801	0.179111
0.193617	0.15935
0.222044	0.195
0.269239	0.347455
0.186689	0.156
0.246906	0.21057
0.196721	0.222614
0.254774	0.282469
0.281053	0.388186
0.197786	0.2925
0.261646	0.29328
0.3375	0.2444
0.142655	0.276774
0.173333	0.220381
0.3055	0.174828
0.196444	0.213998
0.245924	0.366716
0.251333	0.292
0.240505	0.191579
0.302897	0.208929
0.1625	0.216992
0.208	0.24336
0.162078	0.146824
0.111429	0.244818
0.186626	0.1105
0.323693	0.21133
0.193304	0.147333
0.264522	0.183807
0.147333	0.188182
0.1547	0.426475
0.143	0.215337
0.182299	0.197241
0.244636	0.156997
0.277627	0.107033
0.298723	0.137285
0.171864	0.125667
0.1235	0.209793
0.172109	0.192632
0.18292	0.385357
0.100156	0.160216
0.165862	0.121333
0.186055	0.182394
0.241959	0.268168
0.16619	0.24997
0.26	0.125667
0.0981633	0.166833
0.376235	0.213045
0.201338	0.283636
0.312	0.119167
0.174545	0.256967
0.156	0.202282
0.157102	0.186709
0.424557	0.114833
0.173957	0.212394
0.162078	0.13
0.157186	0.250994
0.342857	0.138667
0.408571	0.147643
0.156	0.362143
0.184045	0.279205
0.225333	0.287368
0.301698	0.18458
0.268125	0.235868
0.198824	0.159033
0.14717	0.111312
0.231075	0.262921
0.205636	0.192833
0.2223	0.364954
0.228621	0.162324
0.324156	0.159859
0.192833	0.345157
0.190602	0.103235
0.179636	0.121333
0.2535	0.155031
0.140769	0.245267
0.118462	0.182
0.237441	0.242667
0.251386	0.244884
0.0914483	0.353208
0.376552	0.189583
0.158108	0.225119
0.151667	0.205104
0.0939759	0.126967
0.249695	0.268041
0.147588	0.196
0.2405	0.0606667
0.222857	0.154186
0.189327	0.329005
0.236364	0.13
0.36075	0.104464
0.153833	0.359287
0.179111	0.216201
0.209619	0.152967
0.195	0.158981
0.274054	0.253735
0.134333	0.120173
0.275116	0.18932
0.185033	0.300393
0.301061	0.191321
0.151456	0.202367
	0.208605
	0.211628
	0.197826
	0.121034
	0.26
	0.0931667
	0.171167
	0.21304
	0.29771
	0.25813
	0.2665
	0.255937
	0.263077
	0.279724
	0.177101
	0.430345
	0.442268
	0.331915
	0.0891429

## Sheet: Fig 3f
CP	B-tubule
5.8775	4.42325
5.52907	5.24096
5.21656	19.0716
14.1031	5.64613
8.6289	6.29206
6.30019	15.6627
8.88634	7.61205
4.87615	6.51119
6.93828	5.46843
4.99671	5.87349
5.8775	8.85542
9.22657	13.4438
4.53344	9.33046
8.8888	10.0904
16.5605	7.56506
5.02101	9.17023
13.1893	2.85573
9.67204	4.78475
9.75	4.94064
20.2038	21.7972
6.64608	9.17595
7.72316	8.92771
11.9576	10.2134
7.07318	6.59407
21.5338	4.67073
7.97463	10.3414
11.9214	11.3234
23.5501	5.3529
5.48058	20.8375
6.27442	17.5527
4.16705	11.6666
9.60057	11.4418
10.6914	6.16098
18.4498	5.18305
10.5531	7.94445
4.25764	4.8304
12.9858	5.22217
4.81058	4.77232
5.41882	14.4209
5.68295	8.94111
8.59716	8.78837
24.8118	32.2422
11.7	3.00715
14.5213	2.31073
13.021	12.7131
6.65294	16.4852
5.32817	9.47844
10.6424	10.3546
8.05161	6.01356
11.7419	13.4203
9.5122
6.10885

## Sheet: Fig 3g
CP	B-tubule
0.0254627	0.0397099
0.0330567	0.025273
0.0391113	0.0392723

## Sheet: Fig 3h
pf18	tpg1
0.173697	0.138387
0.0815686	0.134658
0.149118	0.132726
0.201882	0.240411
0.155402	0.0758877
0.27	0.172925
0.117946	0.100728
0.145342	0.0993822
0.208397	0.110817
0.841579	0.123253
0.121018	0.0868942
0.102632	0.195048
0.123756	0.151751
0.125872	0.141818
0.20568	0.127441
0.128687	0.142882
0.231563	0.221957
0.0660833	0.356524
0.165827	0.105711
0.156	0.0593478
0.100982	0.100817
0.125667	0.0427163
0.126142	0.0765556
0.115694	0.128976
0.0694521	0.125433
0.1404	0.217377
0.0753903	0.0782998
0.0964045	0.0938438
0.0985874	0.0992727
0.10178	0.205663
0.085291	0.0874746
0.0629032	0.0953333
0.183529	0.108333
0.134619	0.222967
0.242069	0.178612
0.0588679	0.158595
0.14087	0.153973
0.173428	0.422662
0.0735354	0.0931343
0.121991	0.2132
0.107872	0.38016
0.0932075	0.147543
0.160132	0.12805
0.132077	0.137414
0.0758333	0.284905
0.113592	0.208037
0.0880251	0.20429
0.183733	0.224978
0.0806145	0.220235
0.107958	0.0904486
0.219856	0.0868839
0.059056	0.148008
0.160274	0.137773
0.124946	0.34995
0.124538	0.0953333
0.113417	0.0807968
0.0441687	0.0922168
0.0605825	0.108333
0.0809836	0.0791304
0.0975	0.190851
0.109474	0.0693333
0.14479	0.0671667
0.0736667	0.0845
0.0619048	0.112157
0.0736667	0.107368
0.0975	0.0839241
0.0627519	0.103235
0.206158	0.0724286
0.104675	0.0853236
0.190507	0.0999562
0.0737838	0.0975
0.065194	0.0758333
0.112779	0.100896
0.0801667	0.0533
0.0818659	0.104698
0.0529594	0.0975
0.0883135	0.065
0.0997525	0.0736667
0.190925	0.0866667
0.110837	0.078
0.052	0.0967883
0.111429	0.0866667
0.0922581
0.0802572
0.0774583
0.0475849
0.052
0.0975
0.0896433
0.0767619
0.0799252
0.0916031
0.130163
0.0673938
0.0719596
0.102458
0.100183
0.166517
0.0705882
0.0739742
0.115556
0.0751495
0.0548475
0.076069
0.165924
0.0682573
0.211424
0.0615333
0.0489199
0.0426748
0.0710244
0.132167
0.0863115
0.104
0.109978
0.136701
0.188175
0.147373
0.200924
0.116562
0.160588
0.172376
0.229821
0.130819
0.191497
0.246764
0.139967
0.143
0.116433
0.1235
0.101779
0.161909
0.12037
0.13
0.149461
0.0837037
0.110309
0.127234
0.107391
0.0889474
0.125094
0.197312
0.13134
0.11115
0.0818361
0.0905312
0.0966333
0.113004
0.140317
0.0823333
0.159005
0.110842
0.0642676
0.09048
0.119167
0.0975
0.0736667
0.265361
0.282286
0.121333
0.17582
0.0813127
0.078
0.120753
0.170959
0.101833
0.11775
0.141818
0.124297
0.10384
0.1157
0.203851
0.123564
0.116524
0.0709091
0.102005
0.114107
0.148571
0.181297
0.135549
0.0794268
0.158559
0.061382
0.110038
0.154177
0.180908
0.139424
0.0774935
0.118902
0.143765
0.140346
0.140716
0.102306
0.116552
0.099878
0.197229
0.107012
0.128415
0.0713415
0.0881683
0.0896497

## Sheet: Fig 3i
pf18	tpg1
5.1037	14.495
4.34318	2.5896
4.28133	6.5325
4.31053	11.82
8.97	7.09091
12.636	5.7096
8.29636	10.296
8.164	7.41
5.2139	11.8418
8.0925	7.24941
11.1	6.76
6.5637	10.374
6.5975	9.96
10.38	9.9
7.40506	5.01429
9.828	5.23059
9.02571	7.29529
6.72	6.24
14.1375	8.658
6.33533	8.66667
7.74	10.5
10.4867	7.32
8.372	10.9032
5.824	3.81
	3.45913

[truncated: 14 more sheets: Fig 3j, SI-Fig1a, SI-Fig1b, SI-Fig 4(1) SDS PAGE, SI-Fig 4(2) acetylation, SI-Fig 4(3) tyrosination, SI-Fig 4(4) detyrosination, SI-Fig 4(5) delta2, SI-Fig 4(6) mono bi glycylation, SI-Fig5a, SI-Fig5b, SI-Fig 6 SDS PAGE, SI-Fig7, SI-Fig 13]
